# Supplementary material for: Environmental DNA provides higher resolution assessment of riverine biodiversity and ecosystem function via spatio-temporal nestedness and turnover partitioning
Source: Commun Biol. 2021 May 3;4:512. doi: 10.1038/s42003-021-02031-2 (PMC8093236; doi:10.1038/s42003-021-02031-2)
Supplement: Supplementary file 3 — Supplementary Data 1 [file 42003_2021_2031_MOESM3_ESM.xlsx]

## Sheet: Sheet1
HigherTaxa	Genus	Agriculture	Urban	Woodland	Moorland	AcidGrassland
		eDNA / Traditional
Amphipoda	Gammarus	0.007 / 0.043	0 / 0.021	0.004 / 0.029	0.01 / 0	0.012 / 0
Chilopoda	Strigamia	0.002 / 0	0.002 / 0	0.003 / 0	0 / 0	0.003 / 0
Chironomid	Psectrocladius	0.004 / 0	0.007 / 0	0.007 / 0	0.001 / 0	0 / 0
Chironomid	Micropsectra	0.019 / 0	0.022 / 0	0.017 / 0	0.014 / 0	0.012 / 0
Chironomid	Conchapelopia	0.015 / 0	0.012 / 0	0.01 / 0	0.007 / 0	0.012 / 0
Chironomid	Simulium	0.021 / 0.032	0.022 / 0.038	0.017 / 0.033	0.014 / 0.062	0.012 / 0.062
Chironomid	Chaetocladius	0.004 / 0	0.014 / 0	0.011 / 0	0.009 / 0	0.004 / 0
Chironomid	Macropelopia	0.015 / 0	0.016 / 0	0.016 / 0	0.01 / 0	0.012 / 0
Chironomid	Procladius	0.004 / 0	0.002 / 0	0.004 / 0	0.001 / 0	0 / 0
Chironomid	Heterotanytarsus	0.007 / 0	0.016 / 0	0.016 / 0	0.009 / 0	0.004 / 0
Chironomid	Limnophyes	0.013 / 0	0.016 / 0	0.014 / 0	0.013 / 0	0.01 / 0
Chironomid	Orthocladius	0.017 / 0	0.022 / 0	0.017 / 0	0.011 / 0	0.01 / 0
Chironomid	Corynoneura	0.021 / 0.003	0.018 / 0.004	0.016 / 0.004	0.014 / 0.022	0.012 / 0.017
Chironomid	Brachypogon	0.002 / 0	0.007 / 0	0.004 / 0	0.003 / 0	0.001 / 0
Chironomid	Prosimulium	0.004 / 0	0.004 / 0.004	0.003 / 0	0 / 0.015	0 / 0.008
Chironomid	Parametriocnemus	0.002 / 0	0.007 / 0	0.006 / 0	0.005 / 0	0.004 / 0
Chironomid	Prodiamesa	0.007 / 0	0.002 / 0.004	0.006 / 0	0.01 / 0	0.012 / 0
Chironomid	Metriocnemus	0.011 / 0	0.016 / 0.004	0.01 / 0	0.008 / 0	0.007 / 0
Chironomid	Culicoides	0.009 / 0	0.009 / 0	0.006 / 0	0.008 / 0	0.004 / 0
Chironomid	Phaenopsectra	0.004 / 0	0.007 / 0	0.001 / 0	0.003 / 0	0.001 / 0
Chironomid	Thienemanniella	0.006 / 0	0.005 / 0	0.006 / 0	0.002 / 0	0 / 0
Chironomid	Paraphaenocladius	0.002 / 0	0 / 0	0 / 0	0 / 0	0 / 0
Chironomid	Zavrelimyia	0.002 / 0	0.005 / 0	0.003 / 0	0.002 / 0	0.003 / 0
Chironomid	Krenopelopia	0.006 / 0	0.009 / 0	0.006 / 0	0.001 / 0	0.001 / 0
Chironomid	Pseudorthocladius	0.004 / 0	0.007 / 0	0.004 / 0	0.006 / 0	0.006 / 0
Chironomid	Cricotopus	0.004 / 0	0.004 / 0	0.01 / 0	0.005 / 0	0.003 / 0
Chironomid	Eukiefferiella	0.011 / 0	0.016 / 0	0.013 / 0	0.011 / 0	0.012 / 0
Chironomid	Tanytarsus	0 / 0	0.005 / 0	0.004 / 0	0.006 / 0	0.003 / 0
Chironomid	Parochlus	0 / 0	0.009 / 0	0.001 / 0	0.005 / 0	0 / 0
Chironomid	Ablabesmyia	0 / 0	0.004 / 0	0.004 / 0	0 / 0	0 / 0
Chironomid	Rheocricotopus	0.013 / 0	0.011 / 0	0.013 / 0	0.011 / 0	0.01 / 0
Chironomid	Stempellinella	0.009 / 0	0.011 / 0	0.009 / 0	0.008 / 0	0.01 / 0
Chironomid	Tvetenia	0.015 / 0	0.014 / 0	0.013 / 0	0.014 / 0	0.012 / 0
Chironomid	Rheotanytarsus	0.004 / 0	0 / 0	0.009 / 0	0.001 / 0	0.001 / 0
Chironomid	Paratrichocladius	0.002 / 0	0.005 / 0	0.007 / 0	0.005 / 0	0.001 / 0
Chironomid	Polypedilum	0.015 / 0	0.007 / 0	0.009 / 0	0.011 / 0	0.01 / 0
Chironomid	Trissopelopia	0.006 / 0	0.002 / 0	0.004 / 0	0.009 / 0	0.01 / 0
Chironomid	Antocha	0.002 / 0	0 / 0	0.001 / 0	0 / 0	0 / 0
Chironomid	Diamesa	0.002 / 0	0 / 0	0.007 / 0	0.002 / 0	0.003 / 0.008
Chironomid	Tipula	0.006 / 0	0.011 / 0.008	0.009 / 0	0.011 / 0	0.012 / 0.008
Chironomid	Dicranomyia	0.006 / 0	0.002 / 0	0.004 / 0	0.003 / 0	0.004 / 0
Chironomid	Paracricotopus	0.002 / 0	0 / 0	0.004 / 0	0.003 / 0	0 / 0
Chironomid	Dicrotendipes	0 / 0	0.004 / 0	0.001 / 0	0 / 0	0 / 0
Chironomid	Palpomyia	0.006 / 0	0.004 / 0	0.006 / 0	0.006 / 0	0.01 / 0
Chironomid	Microtendipes	0 / 0	0 / 0	0.003 / 0	0.002 / 0	0 / 0
Chironomid	Psychoda	0.009 / 0.003	0.009 / 0.004	0.01 / 0	0.009 / 0	0.012 / 0
Chironomid	Pseudosmittia	0 / 0	0 / 0	0.001 / 0	0.001 / 0	0.003 / 0
Chironomid	Thaumalea	0.004 / 0	0.002 / 0	0.001 / 0	0.003 / 0	0.004 / 0
Chironomid	Serromyia	0 / 0	0.004 / 0	0.001 / 0	0.001 / 0	0 / 0
Chironomid	Forcipomyia	0 / 0	0.004 / 0	0.001 / 0	0.005 / 0	0.003 / 0
Chironomid	Bryophaenocladius	0 / 0	0.002 / 0	0.003 / 0	0.001 / 0	0.001 / 0
Chironomid	Hilara	0.004 / 0	0.004 / 0	0.001 / 0	0.003 / 0	0.001 / 0
Chironomid	Krenosmittia	0 / 0	0.002 / 0	0 / 0	0.001 / 0	0 / 0
Chironomid	Rhamphomyia	0 / 0	0.002 / 0	0 / 0	0 / 0	0 / 0
Chironomid	Chironomus	0.006 / 0	0.005 / 0	0 / 0	0.001 / 0	0.006 / 0
Chironomid	Phaonia	0.006 / 0	0.002 / 0	0 / 0	0.003 / 0	0.003 / 0
Chironomid	Beris	0 / 0	0.002 / 0	0 / 0	0.001 / 0	0.001 / 0
Chironomid	Gymnometriocnemus	0.009 / 0	0.002 / 0	0.004 / 0	0.009 / 0	0.01 / 0
Chironomid	Cladotanytarsus	0 / 0	0 / 0	0.003 / 0	0.002 / 0	0 / 0
Chironomid	Smittia	0.004 / 0	0 / 0	0 / 0	0.002 / 0	0.004 / 0
Chironomid	Anopheles	0.004 / 0	0.002 / 0	0.003 / 0	0.003 / 0	0.003 / 0
Chironomid	Pericoma	0.006 / 0.01	0 / 0.004	0.003 / 0.008	0.006 / 0	0.007 / 0
Chironomid	Brillia	0 / 0.003	0 / 0.004	0 / 0.004	0.003 / 0	0.006 / 0
Chironomid	Paracladopelma	0 / 0	0 / 0	0 / 0	0.003 / 0	0.001 / 0
Chironomid	Schizohelea	0.002 / 0	0 / 0	0 / 0	0.001 / 0	0.001 / 0
Chironomid	Atrichopogon	0.002 / 0	0 / 0	0.001 / 0	0.002 / 0	0.001 / 0
Chironomid	Camptocladius	0 / 0	0 / 0	0 / 0	0.001 / 0	0.003 / 0
Chironomid	Eristalis	0 / 0	0 / 0	0 / 0	0 / 0	0.003 / 0
Chironomid	Bezzia	0 / 0	0 / 0	0 / 0	0.001 / 0	0 / 0
Chironomid	Dasyhelea	0 / 0	0 / 0	0 / 0	0.001 / 0	0 / 0
Chironomid	Heleniella	0 / 0	0.002 / 0	0 / 0	0 / 0	0 / 0
Chironomid	Dixa	0.002 / 0	0 / 0	0 / 0	0 / 0	0.006 / 0
Chironomid	Ptychoptera	0.002 / 0	0 / 0	0 / 0	0.001 / 0	0.001 / 0
Chironomid	Paratanytarsus	0 / 0	0 / 0	0.001 / 0	0 / 0	0 / 0
Chironomid	Parachironomus	0 / 0	0 / 0	0 / 0	0.001 / 0	0 / 0
Chironomid	Culex	0 / 0	0 / 0	0 / 0	0 / 0	0.003 / 0
Chironomid	Dolichopus	0 / 0	0 / 0	0 / 0	0.001 / 0	0 / 0
Cladocera	Chydorus	0.006 / 0	0.004 / 0	0 / 0	0 / 0	0.004 / 0
Cladocera	Eurycercus	0 / 0	0.004 / 0	0 / 0	0 / 0.007	0 / 0
Cladocera	Polyphemus	0 / 0	0.002 / 0	0 / 0	0 / 0	0 / 0
Cladocera	Leptodora	0 / 0	0.002 / 0	0 / 0	0 / 0	0 / 0
Coelenterata	Hydra	0.015 / 0	0.009 / 0	0.011 / 0	0.014 / 0	0.012 / 0
Coelenterata	Craspedacusta	0 / 0	0 / 0	0.004 / 0	0.003 / 0	0.006 / 0
Coleoptera	Agabus	0.007 / 0	0.012 / 0.004	0.004 / 0	0.005 / 0.015	0.003 / 0
Coleoptera	Hydroporus	0.006 / 0	0.004 / 0	0.004 / 0	0.003 / 0.007	0.001 / 0
Coleoptera	Plateumaris	0.002 / 0	0.004 / 0	0.004 / 0	0.002 / 0	0 / 0
Coleoptera	Enochrus	0.002 / 0	0 / 0	0 / 0	0 / 0	0 / 0
Coleoptera	Oreodytes	0.007 / 0.014	0.002 / 0.008	0.006 / 0.008	0.008 / 0	0.007 / 0.008
Coleoptera	Elmis	0.004 / 0.039	0.007 / 0.029	0.007 / 0.051	0.011 / 0.03	0.006 / 0.026
Coleoptera	Limnius	0 / 0.039	0 / 0.025	0.006 / 0.051	0.006 / 0.007	0.009 / 0.034
Coleoptera	Hydraena	0.002 / 0.036	0.002 / 0.025	0.004 / 0.042	0.002 / 0	0.004 / 0.008
Coleoptera	Helophorus	0.006 / 0.003	0.004 / 0.008	0.003 / 0.004	0.002 / 0	0.004 / 0
Coleoptera	Dytiscus	0 / 0	0.002 / 0	0 / 0	0.002 / 0	0 / 0
Coleoptera	Oulimnius	0 / 0.018	0.005 / 0.021	0.006 / 0.025	0.003 / 0.062	0 / 0.043
Coleoptera	Platambus	0.004 / 0	0.007 / 0	0.004 / 0	0.006 / 0.007	0 / 0.008
Coleoptera	Dryops	0.002 / 0	0 / 0.021	0.003 / 0.004	0.002 / 0	0.003 / 0
Coleoptera	Elodes	0.015 / 0.003	0.007 / 0.021	0.009 / 0.012	0.008 / 0	0.012 / 0
Coleoptera	Orectochilus	0 / 0.01	0 / 0.017	0.003 / 0.016	0.002 / 0	0.001 / 0.008
Coleoptera	Cercyon	0 / 0	0.002 / 0	0 / 0	0 / 0	0 / 0
Coleoptera	Anacaena	0 / 0	0.004 / 0	0 / 0.004	0.003 / 0	0 / 0.008
Coleoptera	Hydrocyphon	0.004 / 0.01	0 / 0	0 / 0	0.001 / 0	0 / 0
Coleoptera	Donacia	0 / 0	0 / 0	0 / 0	0.001 / 0	0 / 0
Coleoptera	Megasternum	0 / 0	0 / 0	0.001 / 0	0.001 / 0	0 / 0
Collembola	Isotoma	0.004 / 0	0.009 / 0	0.009 / 0	0.001 / 0	0.003 / 0
Collembola	Isotomurus	0.011 / 0	0.007 / 0	0.007 / 0	0.011 / 0	0.012 / 0
Collembola	Hypogastrura	0.004 / 0	0 / 0	0.001 / 0	0.001 / 0	0.007 / 0
Copepoda	Eudiaptomus	0 / 0	0.007 / 0	0 / 0	0 / 0	0 / 0
Copepoda	Paracyclops	0.002 / 0	0 / 0	0 / 0	0.003 / 0	0.004 / 0
Copepoda	Eucyclops	0.004 / 0	0 / 0	0.003 / 0	0.002 / 0	0.01 / 0
Copepoda	Acanthocyclops	0.002 / 0	0 / 0	0 / 0	0.001 / 0	0.004 / 0
Copepoda	Canthocamptus	0 / 0	0 / 0	0.001 / 0	0.002 / 0	0 / 0
Ephemeroptera	Leptophlebia	0.004 / 0.007	0.011 / 0	0.009 / 0	0.001 / 0.045	0 / 0
Ephemeroptera	Baetis	0.019 / 0.043	0.016 / 0.052	0.017 / 0.042	0.014 / 0.022	0.012 / 0.053
Ephemeroptera	Serratella	0.002 / 0.021	0 / 0.012	0.006 / 0.016	0.005 / 0	0.004 / 0.017
Ephemeroptera	Rhithrogena	0.013 / 0.039	0.002 / 0.029	0.006 / 0.025	0.01 / 0	0.01 / 0
Ephemeroptera	Ecdyonurus	0.007 / 0.043	0 / 0.025	0.01 / 0.025	0.011 / 0	0.01 / 0.008
Ephemeroptera	Caenis	0 / 0.01	0 / 0.004	0.001 / 0.008	0.002 / 0	0 / 0
Ephemeroptera	Electrogena	0.009 / 0	0.009 / 0.008	0.007 / 0	0.009 / 0	0.004 / 0.043
Ephemeroptera	Paraleptophlebia	0.002 / 0.007	0 / 0	0.004 / 0	0.008 / 0	0.006 / 0
Ephemeroptera	Heptagenia	0 / 0.007	0 / 0	0.004 / 0	0.002 / 0	0 / 0.008
Ephemeroptera	Habrophlebia	0.002 / 0	0 / 0	0.001 / 0	0.005 / 0	0.012 / 0
Ephemeroptera	Ephemera	0.002 / 0	0 / 0	0 / 0	0.001 / 0	0.003 / 0
Gastropoda	Potamopyrgus	0.007 / 0.018	0 / 0.021	0.004 / 0.029	0.008 / 0	0.012 / 0
Gastropoda	Ancylus	0.011 / 0.032	0 / 0.021	0.009 / 0.029	0.01 / 0	0.012 / 0.034
Gastropoda	Physella	0 / 0	0 / 0.012	0 / 0	0 / 0	0.006 / 0
Hemiptera	Velia	0.011 / 0	0.009 / 0.008	0.01 / 0.004	0.005 / 0.015	0.006 / 0
Hemiptera	Hesperocorixa	0.002 / 0	0.002 / 0	0 / 0	0 / 0	0 / 0
Hemiptera	Aquarius	0 / 0	0 / 0	0 / 0	0 / 0	0.003 / 0
Hemiptera	Sigara	0 / 0	0.002 / 0	0 / 0	0 / 0	0 / 0
Hirudinea	Erpobdella	0 / 0.014	0 / 0.012	0.006 / 0	0.005 / 0	0.006 / 0.026
Hirudinea	Glossiphonia	0.002 / 0.007	0 / 0.008	0 / 0.008	0.002 / 0	0.004 / 0
Hirudinea	Helobdella	0.004 / 0.01	0 / 0.004	0.003 / 0	0.005 / 0	0.007 / 0
Hirudinea	Piscicola	0 / 0	0 / 0	0 / 0	0 / 0	0.004 / 0
Hydracarina	Lebertia	0 / 0	0 / 0	0.006 / 0	0.003 / 0	0.004 / 0
Isopoda	Asellus	0 / 0.007	0 / 0.021	0.006 / 0.012	0.005 / 0	0.012 / 0
Isopoda	Proasellus	0 / 0	0.002 / 0	0 / 0	0 / 0	0.004 / 0
Lepidoptera	Nymphula	0 / 0	0 / 0	0 / 0	0.001 / 0	0 / 0
Megaloptera	Sialis	0.002 / 0.003	0.005 / 0	0.003 / 0	0.002 / 0	0.006 / 0
Microturbellaria	Microstomum	0 / 0	0 / 0	0 / 0	0.001 / 0	0.004 / 0
Nematoda	Plectus	0 / 0	0 / 0	0.001 / 0	0 / 0	0 / 0
Neuroptera	Osmylus	0 / 0	0.002 / 0	0 / 0	0.001 / 0	0.003 / 0
Odonata	Aeshna	0.002 / 0	0 / 0	0 / 0	0 / 0	0 / 0
Odonata	Calopteryx	0.004 / 0	0.004 / 0	0 / 0	0.003 / 0	0.006 / 0
Odonata	Pyrrhosoma	0.002 / 0	0.009 / 0	0.004 / 0	0 / 0.022	0.001 / 0
Odonata	Sympetrum	0 / 0	0.002 / 0	0.001 / 0	0 / 0	0 / 0
Oligochaeta	Vejdovskyella	0.007 / 0	0.012 / 0	0.014 / 0	0.007 / 0	0.003 / 0
Oligochaeta	Chaetogaster	0.021 / 0	0.012 / 0	0.013 / 0	0.013 / 0	0.012 / 0
Oligochaeta	Lumbriculus	0.015 / 0	0.018 / 0	0.013 / 0	0.013 / 0	0.012 / 0
Oligochaeta	Dendrodrilus	0.017 / 0	0.016 / 0	0.016 / 0	0.011 / 0	0.01 / 0
Oligochaeta	Nais	0.011 / 0	0.022 / 0	0.016 / 0	0.014 / 0	0.012 / 0
Oligochaeta	Lumbricus	0.019 / 0	0.02 / 0	0.014 / 0	0.014 / 0	0.012 / 0
Oligochaeta	Eiseniella	0.009 / 0.01	0.007 / 0.004	0.011 / 0	0.014 / 0	0.012 / 0
Oligochaeta	Stylodrilus	0.004 / 0	0.016 / 0	0.007 / 0	0.013 / 0	0.009 / 0.008
Oligochaeta	Henlea	0.006 / 0	0 / 0	0.003 / 0	0.001 / 0	0.009 / 0
Oligochaeta	Aporrectodea	0.015 / 0	0.007 / 0	0.007 / 0	0.013 / 0	0.012 / 0
Oligochaeta	Slavina	0 / 0	0.005 / 0	0.006 / 0	0.005 / 0	0.006 / 0
Oligochaeta	Allolobophora	0.009 / 0	0.004 / 0	0.004 / 0	0.01 / 0	0.012 / 0
Oligochaeta	Enchytraeus	0.002 / 0	0 / 0	0.004 / 0	0.001 / 0	0.004 / 0
Oligochaeta	Stylaria	0 / 0	0.005 / 0	0.006 / 0	0.006 / 0	0.003 / 0
Oligochaeta	Mesenchytraeus	0.002 / 0	0.005 / 0	0.001 / 0	0.003 / 0	0.003 / 0
Oligochaeta	Octolasion	0.011 / 0	0.002 / 0	0.006 / 0	0.007 / 0	0.009 / 0
Oligochaeta	Cernosvitoviella	0.006 / 0	0.002 / 0	0.001 / 0	0.002 / 0	0.007 / 0
Oligochaeta	Pristina	0.007 / 0	0 / 0	0.003 / 0	0.007 / 0	0.012 / 0
Oligochaeta	Lumbricillus	0 / 0	0 / 0	0.003 / 0	0.001 / 0	0.007 / 0
Oligochaeta	Specaria	0 / 0	0.004 / 0	0.001 / 0	0.003 / 0	0.001 / 0
Oligochaeta	Ophidonais	0 / 0	0 / 0	0.004 / 0	0.003 / 0	0.003 / 0
Oligochaeta	Fridericia	0.002 / 0	0 / 0	0 / 0	0.001 / 0	0 / 0
Oligochaeta	Marionina	0 / 0	0 / 0	0 / 0	0.001 / 0	0 / 0
Ostracoda	Candona	0 / 0	0 / 0	0.003 / 0	0.002 / 0	0.003 / 0
Ostracoda	Cypridopsis	0 / 0	0 / 0	0 / 0	0 / 0	0.001 / 0
Plecoptera	Nemurella	0.011 / 0.003	0.014 / 0	0.014 / 0.004	0.011 / 0.045	0.007 / 0
Plecoptera	Leuctra	0.023 / 0.043	0.022 / 0.052	0.017 / 0.051	0.014 / 0.095	0.012 / 0.062
Plecoptera	Siphonoperla	0.013 / 0.028	0.014 / 0.034	0.013 / 0.033	0.009 / 0.053	0.007 / 0.062
Plecoptera	Diura	0.004 / 0	0.007 / 0.004	0.001 / 0	0 / 0.03	0 / 0
Plecoptera	Isoperla	0.013 / 0.028	0.018 / 0.034	0.009 / 0.029	0.009 / 0.022	0.006 / 0.071
Plecoptera	Capnia	0.004 / 0	0.004 / 0	0.001 / 0	0.001 / 0	0 / 0
Plecoptera	Brachyptera	0.004 / 0.014	0.005 / 0.025	0 / 0.016	0.006 / 0	0.001 / 0.008
Plecoptera	Amphinemura	0.006 / 0	0.016 / 0.021	0.009 / 0.012	0.005 / 0.015	0.003 / 0.034
Plecoptera	Protonemura	0.007 / 0.014	0.022 / 0.034	0.014 / 0.029	0.014 / 0.038	0.009 / 0.034
Plecoptera	Taeniopteryx	0 / 0	0.007 / 0	0.003 / 0	0 / 0.022	0 / 0
Plecoptera	Chloroperla	0.009 / 0.01	0.002 / 0.025	0.001 / 0.025	0.01 / 0	0 / 0.017
Plecoptera	Nemoura	0 / 0.01	0 / 0.012	0 / 0.012	0.002 / 0.03	0.006 / 0
Plecoptera	Perlodes	0.006 / 0.01	0.002 / 0.012	0.001 / 0.016	0.006 / 0.007	0.001 / 0
Porifera	Ephydatia	0 / 0	0.002 / 0	0.006 / 0	0.002 / 0	0.006 / 0
Rotifera	Philodina	0.004 / 0	0.009 / 0	0.004 / 0	0.002 / 0	0 / 0
Rotifera	Rotaria	0.002 / 0	0.005 / 0	0 / 0	0.005 / 0	0.012 / 0
Rotifera	Adineta	0 / 0	0.002 / 0	0.004 / 0	0 / 0	0 / 0
Rotifera	Keratella	0.002 / 0	0.002 / 0	0.003 / 0	0.001 / 0	0 / 0
Rotifera	Euchlanis	0 / 0	0 / 0	0 / 0	0.002 / 0	0 / 0
Rotifera	Polyarthra	0 / 0	0 / 0	0 / 0	0 / 0	0.001 / 0
Rotifera	Brachionus	0 / 0	0 / 0	0 / 0	0 / 0	0.001 / 0
Rotifera	Synchaeta	0 / 0	0 / 0	0 / 0	0 / 0	0.001 / 0
Tardigrada	Macrobiotus	0 / 0	0.002 / 0	0.001 / 0	0.001 / 0	0 / 0
Trichoptera	Chaetopteryx	0.007 / 0.01	0.012 / 0.004	0.009 / 0.004	0.006 / 0.045	0.006 / 0
Trichoptera	Halesus	0.011 / 0.01	0.018 / 0.004	0.013 / 0.02	0.01 / 0.03	0.01 / 0.008
Trichoptera	Limnephilus	0.007 / 0	0.009 / 0	0.006 / 0	0.006 / 0	0.006 / 0
Trichoptera	Plectrocnemia	0.007 / 0.01	0.009 / 0.012	0.004 / 0.029	0.001 / 0.095	0.003 / 0.053
Trichoptera	Drusus	0.009 / 0.028	0.011 / 0.017	0.01 / 0.029	0.01 / 0.045	0.009 / 0
Trichoptera	Rhyacophila	0.015 / 0.043	0.02 / 0.052	0.013 / 0.046	0.011 / 0.045	0.012 / 0.043
Trichoptera	Hydropsyche	0.015 / 0.039	0.004 / 0.047	0.011 / 0.033	0.011 / 0	0.012 / 0.043
Trichoptera	Sericostoma	0.013 / 0.039	0.002 / 0.029	0.011 / 0.029	0.011 / 0	0.012 / 0.026
Trichoptera	Philopotamus	0.015 / 0.014	0 / 0.012	0.006 / 0.029	0.011 / 0	0.012 / 0
Trichoptera	Odontocerum	0.011 / 0.021	0 / 0.012	0.001 / 0.025	0.009 / 0	0.01 / 0
Trichoptera	Polycentropus	0 / 0.007	0.005 / 0.004	0.007 / 0	0.006 / 0.038	0 / 0.071
Trichoptera	Cyrnus	0 / 0	0.004 / 0	0.003 / 0	0 / 0.007	0 / 0
Trichoptera	Adicella	0.002 / 0	0.002 / 0	0 / 0	0.002 / 0	0.007 / 0
Trichoptera	Oxyethira	0 / 0	0.007 / 0	0.006 / 0	0.003 / 0.022	0 / 0.043
Trichoptera	Glossosoma	0 / 0.014	0 / 0.017	0.003 / 0.008	0.005 / 0	0.006 / 0
Trichoptera	Chimarra	0 / 0	0 / 0	0.003 / 0	0 / 0	0 / 0
Trichoptera	Potamophylax	0.015 / 0.007	0.02 / 0.008	0.016 / 0.008	0.014 / 0.022	0.012 / 0
Trichoptera	Wormaldia	0.009 / 0.003	0.011 / 0.012	0.007 / 0.012	0.006 / 0	0.007 / 0
Trichoptera	Lepidostoma	0.002 / 0.014	0 / 0	0.003 / 0.004	0.002 / 0	0 / 0.008
Trichoptera	Psychomyia	0 / 0.007	0 / 0	0.003 / 0	0.002 / 0	0 / 0
Trichoptera	Hydroptila	0 / 0.003	0 / 0	0.003 / 0	0 / 0	0 / 0.008
Trichoptera	Anabolia	0 / 0	0 / 0	0.003 / 0	0.005 / 0	0.001 / 0
Trichoptera	Lype	0.004 / 0	0 / 0	0.003 / 0.004	0.007 / 0	0.012 / 0
Trichoptera	Crunoecia	0.009 / 0	0 / 0.008	0.003 / 0.004	0.003 / 0	0.006 / 0
Trichoptera	Agapetus	0.015 / 0.014	0 / 0.017	0.003 / 0.016	0.005 / 0	0.009 / 0
Trichoptera	Goera	0 / 0.003	0 / 0	0 / 0	0.005 / 0	0 / 0
Trichoptera	Silo	0 / 0.021	0 / 0	0.001 / 0.008	0.003 / 0	0.001 / 0
Trichoptera	Ecclisopteryx	0 / 0	0 / 0	0.001 / 0	0.002 / 0	0 / 0
Trichoptera	Micropterna	0.002 / 0.003	0 / 0	0.006 / 0	0.005 / 0	0.001 / 0
Trichoptera	Agrypnia	0 / 0	0.004 / 0	0.001 / 0	0 / 0	0 / 0
Trichoptera	Stenophylax	0 / 0	0 / 0	0 / 0	0.002 / 0	0.004 / 0
Trichoptera	Glyphotaelius	0 / 0	0 / 0	0 / 0	0 / 0	0.003 / 0
Trichoptera	Apatania	0 / 0	0 / 0	0 / 0	0 / 0	0.003 / 0
